# Supplementary material for: Health Information Technology Usability Evaluation Scale (Health-ITUES) and User-Experience Questionnaire (UEQ) for 3D Intraoperative Cognitive Navigation (ICON3DTM) System for Urological Procedures
Source: Medicina (Kaunas). 2023 Mar 21;59(3):624. doi: 10.3390/medicina59030624 (PMC10057936; doi:10.3390/medicina59030624)
Supplement: Supplementary file 1 [file medicina-59-00624-s001.zip]

Archive with 1 entries (1 files):
- medicina-2233097-supplementary.pdf
